# Supplementary material for: Critically ill COVID-19 patients with neutralizing autoantibodies against type I interferons have increased risk of herpesvirus disease
Source: PLoS Biol. 2022 Jul 5;20(7):e3001709. doi: 10.1371/journal.pbio.3001709 (PMC9286229; doi:10.1371/journal.pbio.3001709)
Supplement: S1 Data — (XLSX) [file pbio.3001709.s003.xlsx]

## Sheet: Fig 1A
GENDER	AGE	TIME POINT	SAMPLING-DATE	COHORT	alpha2_IgG	albumin_IgG	alpha2_IgA	albumin_IgA	alpha2_IgM	albumin_IgM
M	57	1	2020-04-11	ICU	32	27	40	30	230	115
M	57	2	2020-05-08	ICU	31	27	37.5	33	326	259
F	61	2	2020-06-03	ICU	33	25	41	29	175	53
F	61	3	2020-06-25	ICU	32.5	26	34	28	188.5	50
F	61	1	2020-04-30	ICU	35	33	43	46.5	197	73
M	54	2	2020-05-06	ICU	40	34	50	41	170.5	75
M	54	1	2020-05-21	ICU	46	41	38	38	118.5	61.5
M	55	2	2020-05-29	ICU	38	30	32	29	86	58.5
M	55	1	2020-05-13	ICU	34	33	28	29	55.5	47
M	72	2	2020-07-13	ICU	36.5	27	99.5	44.5	88.5	59
M	72	1	2020-07-10	ICU	32.5	29	63	39	95	44
M	67	3	2020-08-06	ICU	46	35	48.5	31	130	78.5
M	67	1	2020-07-24	ICU	37	29	36	30.5	153.5	109
M	67	2	2020-07-30	ICU	36.5	33	33	31	142	94.5
M	62	3	2020-09-22	ICU	39	33.5	38	34	402	368.5
M	62	2	2020-09-15	ICU	43	37.5	42.5	37	338	345
M	62	1	2020-07-27	ICU	40	36	36	37	127.5	105
M	71	1	2020-07-29	ICU	39	29	43	36.5	88	67
M	71	2	2020-08-03	ICU	39	30	42	36	73	60
M	68	1	2020-08-03	ICU	65	43.5	50	39	155.5	127
M	68	3	2020-09-25	ICU	54	39.5	58.5	41	126	37
M	68	2	2020-09-22	ICU	40	33	63	39	114	55
M	60	2	2020-08-25	ICU	1634	44	60	38	215.5	101.5
M	60	1	2020-08-18	ICU	864	38	55	36.5	220.5	109
M	51	2	2020-09-04	ICU	70	51	89	58.5	1300	230
M	51	1	2020-08-25	ICU	43	38	48	37	373	127.5
M	77	2	2020-09-25	ICU	49	34	55	49	130	109
M	77	1	2020-09-04	ICU	46	40	55	44	146	88
M	54	2	2020-09-22	ICU	42.5	32	55	53.5	155	61.5
M	54	1	2020-09-04	ICU	36	32.5	52	34	98	59
M	64	1	2020-09-18	ICU	49	41	199	44	408.5	87
M	64	3	2020-10-06	ICU	52.5	45	71	49	165.5	87
M	64	2	2020-09-29	ICU	49	47	86	49	171.5	85
F	60	2	2020-10-06	ICU	58	41	58.5	39	305.5	60
F	60	1	2020-09-25	ICU	44	33.5	50	43	152	57
F	76	3	2020-10-14	ICU	3324.5	86	103	41	1594	104
F	76	1	2020-09-29	ICU	2180	58	151.5	38	5229	348
F	76	2	2020-10-02	ICU	2784.5	76.5	136.5	34	4034	316.5
M	72	2	2020-10-06	ICU	77	42.5	81	42	424	53
M	72	1	2020-09-29	ICU	47.5	33	66.5	42	1060	91.5
M	72	3	2020-10-16	ICU	39	30	46	36.5	228	62.5
M	68	1	2020-10-09	ICU	61	36	86	58.5	208	79
M	68	2	2020-11-18	ICU	34	27	43	50	228	161
F	73	2	2020-10-30	ICU	38	28	45	39	148	59.5
F	73	1	2020-10-14	ICU	34.5	30	45.5	39.5	182.5	71
M	69	2	2020-10-27	ICU	37	36	48	36	131	78.5
M	69	1	2020-10-20	ICU	42	41	38.5	31	109	57
M	69	3	2020-11-26	ICU	29	36	35	28	135	49.5
M	69	4	2020-12-01	ICU	37	63	32	31.5	95	40
F	71	1	2020-10-20	ICU	3841	54	75	51	505.5	153
F	71	2	2020-10-27	ICU	1368.5	38	102.5	35	201.5	67.5
F	71	3	2020-11-10	ICU	975	38.5	95.5	39	335	76
M	58	1	2020-10-27	ICU	1557	36	46.5	29	286.5	91
M	58	2	2020-12-23	ICU	212.5	29	30	23	220.5	67.5
M	66	1	2020-11-02	ICU	41.5	34	83.5	37	150	46
M	66	2	2020-11-10	ICU	37	33	64	42	158	97
M	38	1	2020-11-03	ICU	44	30	44	33	223	203
M	38	2	2020-11-06	ICU	37	34.5	42	42	139	143.5
M	38	3	2020-11-11	ICU	34	32	34	33	110	120
M	51	1	2020-11-02	ICU	36.5	26.5	38	41	295	294.5
M	51	2	2020-11-10	ICU	33	30	38.5	36	227.5	336
F	73	1	2020-11-02	ICU	1220	44.5	79.5	33	216	62
F	73	2	2020-11-10	ICU	385	35	91.5	37	486	93
M	76	1	2020-11-02	ICU	440	35.5	41	33	775.5	155
M	63	1	2020-11-02	ICU	38.5	36	47.5	38.5	69	53.5
M	48	1	2020-11-03	ICU	47.5	29	50	43	141	87
M	48	2	2020-11-10	ICU	41	28.5	41	33	159	126
M	48	3	2020-12-04	ICU	34	33	41	33	137.5	89
M	53	3	2021-01-26	ICU	60	38.5	40	31.5	78	52
M	53	1	2020-11-06	ICU	41.5	34	42	42.5	80	71
M	53	2	2020-12-18	ICU	39	32	57	58	86	72
M	76	1	2020-11-06	ICU	36	28.5	55.5	42	182	155
M	31	1	2020-11-06	ICU	35	26.5	45	35	629	215
M	31	3	2020-11-12	ICU	38.5	33	46	36	730	163
M	31	2	2020-11-10	ICU	31.5	34	51	37	763	153
M	60	2	2020-11-13	ICU	42	34	65	48	175	105
M	60	1	2020-11-10	ICU	40	32.5	58	46	209	112
F	76	2	2020-11-19	ICU	44	32	47	41	124	85
F	76	1	2020-11-10	ICU	38	42	48	46	148.5	88
M	66	2	2020-11-19	ICU	37	32	37	31.5	172	103
M	66	1	2020-11-10	ICU	37.5	34	41.5	36.5	175	102
M	66	2	2020-11-18	ICU	37	28	52	37.5	112	57.5
M	66	1	2020-11-13	ICU	37.5	32	66	43	315	83
M	66	3	2020-12-03	ICU	36	31	34	29	71	54
M	54	1	2020-11-13	ICU	41	31.5	73	69	277.5	208
M	54	2	2020-12-23	ICU	40	33	35	36	277	182
M	54	3	2021-01-13	ICU	34	32	50.5	50	166.5	141
M	53	1	2020-11-13	ICU	35	29	37	30	140	103
M	53	2	2020-11-20	ICU	34	31.5	34	28.5	209	114.5
M	62	2	2020-11-19	ICU	41	36	42	32	153	151
M	62	1	2020-11-13	ICU	42	41	41	34	132	155
M	69	1	2020-11-17	ICU	40	32	38	26	132	72
M	69	2	2020-11-13	ICU	34	35	31	24.5	72	40
M	58	1	2020-11-17	ICU	37	28.5	48	33	523	153
M	58	3	2020-11-27	ICU	36	28	33.5	29	638	182
M	58	2	2020-11-19	ICU	33	29	46	36	425	142
F	24	1	2020-11-17	ICU	40	34	51	54	351	199
F	24	2	2020-11-25	ICU	34	33	39	32.5	685	434
F	68	1	2020-11-17	ICU	38	30	38	31.5	121	95
F	68	2	2020-12-01	ICU	41	35.5	204.5	37	119	69
M	81	3	2020-11-25	ICU	38	30	32	27	215	75
M	81	1	2020-11-17	ICU	43	35	41	37	405.5	78.5
M	81	2	2020-11-20	ICU	37	33	35	35	397	82
M	71	1	2021-01-07	ICU	30	30	35	26	90	63.5
M	72	1	2020-11-25	ICU	32.5	23	33	28.5	86	38
M	72	3	2020-12-15	ICU	36	27	38.5	31	81	40
M	72	2	2020-12-09	ICU	34.5	30	40	29	83.5	52.5
F	73	2	2020-12-08	ICU	37	30	34	32	309.5	97
F	73	1	2020-11-25	ICU	45.5	39	39	35	307	110
M	64	2	2021-01-14	ICU	46	28	37	31	105	56
M	64	1	2020-12-01	ICU	45.5	38.5	33	25	129	78
M	74	2	2020-12-17	ICU	34	29	39	36	598	253
M	74	1	2020-12-01	ICU	35	37	38	31	1438.5	213
F	65	1	2020-12-08	ICU	33	25	35	37	335.5	170
F	65	3	2021-02-03	ICU	39	31	36	36.5	432	310
F	65	2	2021-01-06	ICU	34	32	40	34	506.5	573
M	67	1	2020-12-08	ICU	1454	36	78	34	20625	130
M	67	2	2020-12-22	ICU	1284	39	92	37	11102	110
F	49	1	2020-12-08	ICU	35	30	39	63	154	90
F	49	2	2020-12-09	ICU	34	34	41	66	151	76
M	66	2	2021-01-22	ICU	48	39	44	36	95	91
M	66	1	2020-12-10	ICU	39	37	39	30	61	54
M	70	1	2020-12-10	ICU	40	31	39	26	247	224
M	70	2	2020-12-11	ICU	32	29	37	31	243	274
F	66	2	2020-12-22	ICU	35	31.5	36	36	102	63
F	66	1	2020-12-19	ICU	38	36	54	49	89	56
M	66	1	2020-12-19	ICU	37.5	36	41	35	378.5	277
F	64	1	2020-12-19	ICU	39	30	82	25	93	68.5
F	64	2	2021-01-26	ICU	36	31	40	28	38	40
F	64	3	2021-02-03	ICU	32	30	47	30	42	42.5
M	38	1	2020-12-22	ICU	175	37	39	29.5	185	89
F	45	1	2020-12-22	ICU	42	40	38	36	234	61
F	45	2	2021-01-06	ICU	46	49.5	35	32.5	167	59.5
M	55	2	2020-12-29	ICU	34	33.5	33.5	28	666	1093
M	55	1	2020-12-23	ICU	33	34	35	26	475.5	665.5
M	71	2	2020-12-31	ICU	45.5	37	34	29	516.5	130
M	71	1	2020-12-23	ICU	36	36	34	25	168	89
M	68	1	2020-12-29	ICU	37	30	33	31	55.5	41
M	68	2	2021-02-03	ICU	34	35.5	31	32	67	40
M	68	1	2020-12-29	ICU	786	30	32	31.5	239.5	103
M	68	2	2021-01-08	ICU	316.5	35	30	35	110	66.5
F	87	2	2020-12-31	ICU	36	32	30	30	255.5	107
F	87	1	2020-12-29	ICU	32	35	31	26.5	295.5	143
M	68	1	2020-12-29	ICU	34	30	38.5	34	140	88
M	68	2	2021-01-07	ICU	33	33	39	42	192	114
M	65	1	2020-12-31	ICU	519.5	32	41	28.5	259	192.5
M	78	1	2020-12-31	ICU	32	28	33	34	815.5	758
M	78	2	2021-01-20	ICU	37	34	41	29	4239.5	652
M	72	1	2021-01-06	ICU	33.5	34	30.5	27	313	81
M	62	2	2021-01-28	ICU	74	36	38	33	75.5	49
M	62	1	2021-01-07	ICU	30	24.5	30	28	80	47
M	76	2	2021-01-22	ICU	3372	35	31	25	69.5	53
M	76	1	2021-01-13	ICU	59	41	74	35.5	325	204.5
M	53	2	2021-01-29	ICU	2683	35	40	32	110	98
M	53	1	2021-01-19	ICU	986	31	34.5	34.5	238	406
M	53	3	2021-02-04	ICU	652.5	32	37	37.5	158	159
M	70	2	2021-02-12	ICU	38.5	32	39	36	309	62
M	70	3	2021-02-26	ICU	37	34	42	34	266.5	46.5
M	70	1	2021-01-19	ICU	33	31	34.5	30	234	45
M	70	1	2021-01-22	ICU	74	37	33	29	89	58
M	70	2	2021-02-18	ICU	41	30	47	32	161.5	67
M	70	3	2021-03-10	ICU	34	32	34	24.5	125	89
F	67	1	2021-02-18	ICU	35	28	32	27	235	153
M	64	2	2021-02-26	ICU	74	44	37	32	145.5	75
M	64	3	2021-03-03	ICU	71	43	37	29	144.5	85
M	64	1	2021-02-19	ICU	40	40	40	34	100	59
F	50	1	2021-03-03	ICU	84	62	43	32	183	77.5
F	50	3	2021-03-17	ICU	39	34	38	37	229	98
F	50	2	2021-03-10	ICU	43	44	41	40	231	104
F	68	1	2021-03-18	ICU	35.5	35	43	32	520	345.5
F	68	2	2021-04-07	ICU	34	38	35	30	339.5	297
F	20	1	2021-03-24	ICU	44	36	50	40	305	118
M	67	1	2021-04-07	ICU	72	40	35	29.5	128	48
M	67	2	2021-04-09	ICU	65	38	36	32	103	56
M	52	2	2020-03-23	ICU	50	34.5	44.5	42.5	325	246.5
M	52	3	2020-03-30	ICU	48	36	45	35	330	205
M	52	1	2020-03-13	ICU	39	34	39	31	249	182.5
F	54	2	2020-05-21	ICU	34	25	36	27	196	68
F	54	1	2020-03-15	ICU	42	33.5	51.5	32	116	53.5
M	60	2	2020-04-01	ICU	38	26	56	33	259	54.5
M	60	3	2020-04-12	ICU	44	31	56	31	293	49
M	60	1	2020-03-13	ICU	37	33	35	29	309.5	64.5
M	65	1	2020-03-19	ICU	45	30	49	32	461	408
M	65	2	2020-03-26	ICU	35	32	47	43	611	602
M	51	2	2020-05-06	ICU	38	29	37	33	104	75
M	51	1	2020-03-20	ICU	39	32	37	31.5	199	79
M	65	1	2020-03-20	ICU	41	36	41	26.5	124	53
M	65	2	2020-06-15	ICU	34	34	60	34	60	49
M	70	2	2020-03-27	ICU	45	41	49	41	188.5	107.5
M	70	1	2020-03-21	ICU	49	47.5	52	58.5	110.5	75
M	68	2	2020-04-18	ICU	44	33	30	33	160	148
M	68	1	2020-03-24	ICU	47	39	51.5	37	227	80
M	55	1	2020-03-25	ICU	60	49	43	38	75	70.5
M	55	2	2020-03-30	ICU	58	50	52	42	128.5	81
M	55	3	2020-04-02	ICU	48	43	43	43	229	89.5
M	81	2	2020-04-09	ICU	44	37	43	37	160	81
M	81	1	2020-03-26	ICU	35	33	44	33.5	70.5	56
M	69	1	2020-04-14	ICU	37	28.5	32	31	250.5	125
M	69	2	2020-04-30	ICU	37	30.5	39	33	351	340
F	62	3	2020-03-31	ICU	49	38	38	28	104	60
F	62	2	2020-03-29	ICU	41	34	33.5	26	81	59.5
F	62	1	2020-03-27	ICU	53.5	48	34	29	88	56
M	56	2	2020-04-04	ICU	47	35	45	40	1020	87
M	56	1	2020-03-27	ICU	48	45.5	54	41	200	64.5
M	53	3	2020-07-06	ICU	43	29	70.5	91.5	88	48.5
M	53	2	2020-06-29	ICU	40.5	28.5	61	79	72	44
M	53	1	2020-04-04	ICU	39	34	35	43	45	43.5
M	66	2	2020-07-06	ICU	33.5	27	35	31	176.5	150
M	66	3	2020-08-20	ICU	39	34	50	38	120	58
M	66	1	2020-03-28	ICU	36	35	55	41.5	109	65
M	70	1	2020-03-28	ICU	50	36	50	41	248	59.5
M	70	2	2020-04-14	ICU	37	32.5	36	35	81.5	57.5
M	59	2	2020-06-25	ICU	37	29	30	24	125	55
M	59	1	2020-03-29	ICU	51	40.5	47.5	39	151	60.5
F	33	1	2020-03-31	ICU	39	28.5	38.5	37	120	82
F	33	2	2020-05-04	ICU	34	31	35	29.5	98	103.5
M	58	1	2020-03-31	ICU	41	34	59	37	268	213.5
M	58	2	2020-04-24	ICU	44	39	54	29	65	43
M	71	2	2020-05-18	ICU	34	27	36.5	29.5	219.5	102.5
M	71	1	2020-04-06	ICU	44	37.5	53	40	673	272
M	71	3	2020-05-26	ICU	33	30	33	30	170	96
M	75	1	2020-04-03	ICU	57	45	44.5	33.5	173	61.5
M	75	2	2020-05-08	ICU	36	32	36.5	30	87	50
M	81	2	2020-04-14	ICU	41	29.5	41	31.5	134	77
M	81	1	2020-04-04	ICU	41.5	32	45.5	36.5	111	46
M	69	2	2020-05-02	ICU	40	32	34	31	234.5	95.5
M	69	1	2020-04-08	ICU	33	30	46	36	112.5	93.5
M	72	3	2020-05-18	ICU	32	25	33	32	257	332.5
M	72	1	2020-04-06	ICU	34	34	38	43	97	61.5
M	72	2	2020-05-11	ICU	29	30	36	28	441.5	650
				healthy	33	31	31	31	164.5	169
				healthy	30	26	31.5	32	336	300
				healthy	40.5	37	33	30	277.5	295
				healthy	32	27	33	28.5	74	64
				healthy	48	39	34	32	71	55
				healthy	50.5	38	39	35	89	65
				healthy	41	30	35	28	108.5	77
				healthy	37	31	40	36	180	133
				healthy	40	36.5	34	36	188	83
				healthy	32	28	32	33	166	185
				healthy	41	33	39	35	227.5	141
				healthy	33	25	34	27	144	140
				healthy	33	29	37	31	176	141
				healthy	50	41	36	31	66	47.5
				healthy	57	46	32	27.5	82	49
				healthy	50	33	41	36	77.5	53
				healthy	46	37	35	26	53	36
				healthy	32	29	43.5	35	60	47
				healthy	35	28	34	28	81	55
				healthy	35	29	37	36	139	83.5
				healthy	35	27	40	31	110.5	67
				healthy	39	27	36	35	55	40
				healthy	46	32	33	27	76	51
				healthy	73	53	38	31	101	48
				healthy	45	33	37	32.5	91	61
				healthy	61	51.5	35	30	122	92
				healthy	65	58	37	31	101	72.5
				healthy	39	32	37	32.5	340	279
				healthy	33	29	50	49	211	179.5
				healthy	33	29	36	28	154	97
				healthy	36	27	35	34	85	71
				healthy	44	34	34	30	121	82
				healthy	42	33	34	32	102	64
				healthy	36	34	38	31	95.5	71
				healthy	42.5	34.5	35	29	100	72
				healthy	36.5	32	35	30	128	99.5
				healthy	59	39.5	34	28.5	89	75.5
				healthy	33	29	37	32	104	70.5
				healthy	38	33	34	29	77	53
				healthy	39	31	36	31	59	49
				healthy	36	29.5	36	32	130	107.5
				healthy	37	29	34	28	63	58
				healthy	34	28	33	31	83	95
				healthy	34	30	36	33	202.5	161.5
				healthy	29	26	37	31	136	123.5
				healthy	33.5	29	44	30	435.5	506
				healthy	32	27	42	36	349	303
				healthy	36	29	34	29	127	106.5
				healthy	31	27	35.5	34	82	45
				healthy	37	32	31	28	173	80
				healthy	36	26	35	29	691.5	623
				healthy	33	26	32	30	297	252.5
				healthy	35	29	32.5	30	95.5	83
				healthy	35	29	31	29	164.5	144
				healthy	36	26	34.5	33	399.5	188
				healthy	30	27.5	51.5	52	69	58
				healthy	31	29	33	33	523	680
				healthy	30	27	31.5	28	58	53
				healthy	55	30	60.5	41	270	188
				healthy	84	51	43.5	33	282.5	173
				healthy	65	41	141	80	305	119
				healthy	57	40	58.5	45	154	71
				healthy	47	33	33	26	38	30
				healthy	48	34	33	26	60	40
				healthy	55	39	33	28.5	63	36
				healthy	77	55	41	31	86	66
				healthy	72	52	43	39	49	36
				healthy	78.5	57	40	31.5	95.5	71
				healthy	37	27	56	44.5	335.5	74
				healthy	39	29	32.5	27	95	37
				healthy	55	41	33	26	52	33
				healthy	71	53	40	33	117	45.5
				healthy	39	30	32	24	53	38
				healthy	42.5	33	33	29	66	55.5
				healthy	54	42	57.5	43.5	90.5	63.5
				healthy	36	28	36	32	106	90
				healthy	50	39	49	34	60	46
				healthy	50	39	36	27	175	66
				healthy	73	57	42	32	73.5	49.5
				healthy	37	29	42	35	177.5	78
				healthy	94	74	42	30	83	52
				healthy	33	26	47	37	478	509
				healthy	48	38	33	28	40	30
				healthy	54	43	39	29	130	126
				healthy	40.5	32.5	37	30	72	50
				healthy	35.5	28.5	45	34	162	126
				healthy	52	42	43.5	31	308	123
				healthy	68	55	49	33.5	73	53.5
				healthy	37	30	42	30	90.5	59
				healthy	44	36	52	42	118	96.5
				healthy	41.5	34	30	27	148	57
				healthy	64	52.5	34	27	65	44
				healthy	45	37	42.5	37.5	202	369
				healthy	65	53.5	50	34	86.5	51
				healthy	91	75	35	29.5	92	38
				healthy	35	29	117	65	207.5	100
				healthy	36	30	50	34	437	230
				healthy	44	37	62	40.5	66.5	42
				healthy	36.5	31	35	27	66	50
				healthy	44	37.5	46	40	160	124
				healthy	34	29	28.5	24	33	27
				healthy	34	29	46	30	113.5	65
				healthy	41	35	36	28	113	71
				healthy	35	30	44	31	110	65
				healthy	44	38	47	31	50	47.5
				healthy	38	33	50	44	87	58.5
				healthy	32	28	43	30	165	95.5
				healthy	61	53.5	44	34	1034	84
				healthy	33	29	227.5	270	105	82.5
				healthy	36	32	38	37	149	112
				healthy	33	29.5	38	34	82	59
				healthy	29	26	37	32	65	35
				healthy	31	28	39	38	201.5	110
				healthy	32	29	39.5	34	132	62.5
				healthy	32	29	29	30	83	72
				healthy	44	40	43.5	33	208.5	130
				healthy	35	32	36	32	84	71.5
				healthy	39	36	54	43	123	85
				healthy	41	38	38	30	121	64.5
				healthy	82	76	48	34	79	69
				healthy	44	41	57	46	167	159
				healthy	30	28	39	35	287	142.5
				healthy	34	32	39.5	35	151	95
				healthy	38	36	48	36	128	70.5
				healthy	59	56.5	49	36	134	63
				healthy	32	31	42	32	81.5	44
				healthy	45	44	140.5	45.5	156	88
				healthy	51	50	48	32.5	192	91
				healthy	41	48	49	45	134.5	65
				healthy	44	67	67.5	74	603	239

## Sheet: Fig 1B
GENDER	AGE	TIME POINT	SAMPLING-DATE	COHORT	omega_IgG	albumin_IgG	omega_IgA	albumin_IgA	omega_IgM	albumin_IgM
M	57	1	2020-04-11	ICU	90	27	645.5	30	11378	115
M	57	2	2020-05-08	ICU	45	27	437	33	16779.5	259
F	61	2	2020-06-03	ICU	54	25	317	29	1344	53
F	61	3	2020-06-25	ICU	46	26	258	28	1167	50
F	61	1	2020-04-30	ICU	149	33	2549	46.5	11651	73
M	54	2	2020-05-06	ICU	52.5	34	618	41	14261	75
M	54	1	2020-05-21	ICU	190	41	889	38	7868	61.5
M	55	2	2020-05-29	ICU	55.5	30	318	29	5381	58.5
M	55	1	2020-05-13	ICU	60	33	178.5	29	1527.5	47
M	72	2	2020-07-13	ICU	62.5	27	401.5	44.5	4548	59
M	72	1	2020-07-10	ICU	63	29	1501	39	3547.5	44
M	67	3	2020-08-06	ICU	149	35	816	31	4468	78.5
M	67	1	2020-07-24	ICU	116	29	398	30.5	7450	109
M	67	2	2020-07-30	ICU	126.5	33	792	31	5708	94.5
M	62	3	2020-09-22	ICU	69	33.5	171	34	5111	368.5
M	62	2	2020-09-15	ICU	80	37.5	228	37	4351.5	345
M	62	1	2020-07-27	ICU	40	36	139	37	5077	105
M	71	1	2020-07-29	ICU	70	29	587	36.5	4467	67
M	71	2	2020-08-03	ICU	81	30	749	36	2255	60
M	68	1	2020-08-03	ICU	1062	43.5	927	39	10837	127
M	68	3	2020-09-25	ICU	474.5	39.5	1851	41	2034	37
M	68	2	2020-09-22	ICU	449	33	1850	39	2590.5	55
M	60	2	2020-08-25	ICU	2505	44	357	38	10187	101.5
M	60	1	2020-08-18	ICU	2253	38	195.5	36.5	2753	109
M	51	2	2020-09-04	ICU	287	51	753.5	58.5	23439	230
M	51	1	2020-08-25	ICU	409	38	779	37	11206	127.5
M	77	2	2020-09-25	ICU	111	34	1155	49	3851.5	109
M	77	1	2020-09-04	ICU	97	40	1005	44	6190.5	88
M	54	2	2020-09-22	ICU	160	32	1406	53.5	1978.5	61.5
M	54	1	2020-09-04	ICU	207.5	32.5	1042	34	3060.5	59
M	64	1	2020-09-18	ICU	68	41	1701.5	44	5146	87
M	64	3	2020-10-06	ICU	94	45	1659.5	49	6232	87
M	64	2	2020-09-29	ICU	89.5	47	1765	49	7005	85
F	60	2	2020-10-06	ICU	108	41	648.5	39	6560	60
F	60	1	2020-09-25	ICU	76	33.5	1371.5	43	5159	57
F	76	3	2020-10-14	ICU	8343	86	453	41	5669	104
F	76	1	2020-09-29	ICU	5002	58	530	38	13096	348
F	76	2	2020-10-02	ICU	5901	76.5	507	34	10668	316.5
M	72	2	2020-10-06	ICU	118.5	42.5	812	42	3034	53
M	72	1	2020-09-29	ICU	90	33	937	42	7330	91.5
M	72	3	2020-10-16	ICU	72	30	1012	36.5	6655	62.5
M	68	1	2020-10-09	ICU	134.5	36	817	58.5	8417	79
M	68	2	2020-11-18	ICU	419	27	518	50	1346.5	161
F	73	2	2020-10-30	ICU	55	28	3869.5	39	3959	59.5
F	73	1	2020-10-14	ICU	46	30	7739	39.5	4067	71
M	69	2	2020-10-27	ICU	197	36	427.5	36	10554.5	78.5
M	69	1	2020-10-20	ICU	155	41	142.5	31	2872	57
M	69	3	2020-11-26	ICU	438	36	161	28	2773	49.5
M	69	4	2020-12-01	ICU	256	63	207	31.5	1688.5	40
F	71	1	2020-10-20	ICU	9065	54	338.5	51	2418.5	153
F	71	2	2020-10-27	ICU	3764	38	390	35	2402	67.5
F	71	3	2020-11-10	ICU	3934.5	38.5	497	39	3465	76
M	58	1	2020-10-27	ICU	3320.5	36	219	29	1349	91
M	58	2	2020-12-23	ICU	643	29	138.5	23	3064	67.5
M	66	1	2020-11-02	ICU	98	34	560	37	1766.5	46
M	66	2	2020-11-10	ICU	109	33	807	42	7847	97
M	38	1	2020-11-03	ICU	149.5	30	334	33	8341	203
M	38	2	2020-11-06	ICU	97	34.5	323	42	6386	143.5
M	38	3	2020-11-11	ICU	104.5	32	167.5	33	6356	120
M	51	1	2020-11-02	ICU	60.5	26.5	646.5	41	5242	294.5
M	51	2	2020-11-10	ICU	55	30	482.5	36	6144	336
F	73	1	2020-11-02	ICU	276.5	44.5	418	33	2738	62
F	73	2	2020-11-10	ICU	61.5	35	358	37	17902	93
M	76	1	2020-11-02	ICU	3509	35.5	209	33	12098	155
M	63	1	2020-11-02	ICU	63	36	488	38.5	2322	53.5
M	48	1	2020-11-03	ICU	174.5	29	232	43	1474.5	87
M	48	2	2020-11-10	ICU	109	28.5	187	33	2731.5	126
M	48	3	2020-12-04	ICU	471	33	154	33	1437	89
M	53	3	2021-01-26	ICU	110	38.5	134	31.5	742	52
M	53	1	2020-11-06	ICU	94	34	154	42.5	3345	71
M	53	2	2020-12-18	ICU	227	32	503	58	1182	72
M	76	1	2020-11-06	ICU	319.5	28.5	630	42	5091	155
M	31	1	2020-11-06	ICU	68	26.5	710	35	9235	215
M	31	3	2020-11-12	ICU	68	33	402	36	9496	163
M	31	2	2020-11-10	ICU	72.5	34	445	37	6423.5	153
M	60	2	2020-11-13	ICU	93	34	342.5	48	5507.5	105
M	60	1	2020-11-10	ICU	123	32.5	301	46	4283.5	112
F	76	2	2020-11-19	ICU	90	32	349.5	41	9198	85
F	76	1	2020-11-10	ICU	79	42	599.5	46	7824	88
M	66	2	2020-11-19	ICU	218.5	32	329	31.5	6710	103
M	66	1	2020-11-10	ICU	113	34	1781	36.5	6297.5	102
M	66	2	2020-11-18	ICU	79	28	743	37.5	3951	57.5
M	66	1	2020-11-13	ICU	70	32	1510	43	6280	83
M	66	3	2020-12-03	ICU	146.5	31	195.5	29	1956	54
M	54	1	2020-11-13	ICU	321.5	31.5	389	69	9091	208
M	54	2	2020-12-23	ICU	353	33	292	36	6663	182
M	54	3	2021-01-13	ICU	293	32	412	50	8175	141
M	53	1	2020-11-13	ICU	55	29	1654	30	2812	103
M	53	2	2020-11-20	ICU	163.5	31.5	1002	28.5	1923.5	114.5
M	62	2	2020-11-19	ICU	144	36	607	32	10732.5	151
M	62	1	2020-11-13	ICU	232.5	41	604.5	34	7601.5	155
M	69	1	2020-11-17	ICU	139	32	123	26	36404	72
M	69	2	2020-11-13	ICU	73	35	49	24.5	15590	40
M	58	1	2020-11-17	ICU	83	28.5	863	33	10542	153
M	58	3	2020-11-27	ICU	469	28	254.5	29	12661	182
M	58	2	2020-11-19	ICU	70	29	935	36	11382	142
F	24	1	2020-11-17	ICU	96.5	34	529	54	12935	199
F	24	2	2020-11-25	ICU	144	33	278	32.5	20117	434
F	68	1	2020-11-17	ICU	75	30	548	31.5	6628	95
F	68	2	2020-12-01	ICU	273	35.5	539	37	5697.5	69
M	81	3	2020-11-25	ICU	165.5	30	385	27	3713.5	75
M	81	1	2020-11-17	ICU	87	35	818	37	4085	78.5
M	81	2	2020-11-20	ICU	49	33	658	35	5591	82
M	71	1	2021-01-07	ICU	162.5	30	191.5	26	1959	63.5
M	72	1	2020-11-25	ICU	87.5	23	250	28.5	1164	38
M	72	3	2020-12-15	ICU	102.5	27	406.5	31	1462	40
M	72	2	2020-12-09	ICU	202	30	260.5	29	2382	52.5
F	73	2	2020-12-08	ICU	220	30	817	32	11155	97
F	73	1	2020-11-25	ICU	493.5	39	731.5	35	22239	110
M	64	2	2021-01-14	ICU	329	28	429	31	6021	56
M	64	1	2020-12-01	ICU	278	38.5	501.5	25	14411	78
M	74	2	2020-12-17	ICU	299	29	341.5	36	16586.5	253
M	74	1	2020-12-01	ICU	217	37	150	31	28353	213
F	65	1	2020-12-08	ICU	248	25	1748.5	37	4571.5	170
F	65	3	2021-02-03	ICU	171	31	1036	36.5	8928	310
F	65	2	2021-01-06	ICU	267	32	1033.5	34	4619	573
M	67	1	2020-12-08	ICU	1911	36	115	34	26749.5	130
M	67	2	2020-12-22	ICU	4526.5	39	294	37	30279	110
F	49	1	2020-12-08	ICU	123	30	470.5	63	9759	90
F	49	2	2020-12-09	ICU	171.5	34	464	66	9536	76
M	66	2	2021-01-22	ICU	72.5	39	1301	36	911	91
M	66	1	2020-12-10	ICU	186	37	485	30	765.5	54
M	70	1	2020-12-10	ICU	155.5	31	221.5	26	26911.5	224
M	70	2	2020-12-11	ICU	85	29	166	31	25838	274
F	66	2	2020-12-22	ICU	131	31.5	282	36	7444	63
F	66	1	2020-12-19	ICU	341	36	443.5	49	5430	56
M	66	1	2020-12-19	ICU	230	36	642	35	6762	277
F	64	1	2020-12-19	ICU	146.5	30	264.5	25	4208	68.5
F	64	2	2021-01-26	ICU	40	31	328	28	317	40
F	64	3	2021-02-03	ICU	117	30	253	30	423	42.5
M	38	1	2020-12-22	ICU	684	37	5708	29.5	6963	89
F	45	1	2020-12-22	ICU	260	40	823	36	4001	61
F	45	2	2021-01-06	ICU	372	49.5	700.5	32.5	4391	59.5
M	55	2	2020-12-29	ICU	281.5	33.5	362	28	4925	1093
M	55	1	2020-12-23	ICU	150.5	34	439.5	26	4343	665.5
M	71	2	2020-12-31	ICU	208.5	37	182	29	12880	130
M	71	1	2020-12-23	ICU	119	36	302	25	6868	89
M	68	1	2020-12-29	ICU	193	30	238.5	31	1143	41
M	68	2	2021-02-03	ICU	227	35.5	490.5	32	1164	40
M	68	1	2020-12-29	ICU	1010.5	30	357	31.5	12629.5	103
M	68	2	2021-01-08	ICU	584	35	233	35	5876	66.5
F	87	2	2020-12-31	ICU	431	32	568	30	10811	107
F	87	1	2020-12-29	ICU	168	35	556	26.5	12434	143
M	68	1	2020-12-29	ICU	136.5	30	203	34	13675	88
M	68	2	2021-01-07	ICU	154	33	150	42	17349	114
M	65	1	2020-12-31	ICU	2509	32	1734.5	28.5	1426	192.5
M	78	1	2020-12-31	ICU	196.5	28	338.5	34	8589	758
M	78	2	2021-01-20	ICU	201	34	537	29	7595	652
M	72	1	2021-01-06	ICU	210	34	625	27	4518	81
M	62	2	2021-01-28	ICU	175	36	583.5	33	4284	49
M	62	1	2021-01-07	ICU	78	24.5	221	28	2971	47
M	76	2	2021-01-22	ICU	12348	35	173	25	2611	53
M	76	1	2021-01-13	ICU	506	41	1818	35.5	5566	204.5
M	53	2	2021-01-29	ICU	10311	35	416	32	1121	98
M	53	1	2021-01-19	ICU	2728.5	31	348	34.5	1159	406
M	53	3	2021-02-04	ICU	3263	32	394	37.5	2247.5	159
M	70	2	2021-02-12	ICU	314	32	879.5	36	3197	62
M	70	3	2021-02-26	ICU	314	34	1042.5	34	2246	46.5
M	70	1	2021-01-19	ICU	427	31	245	30	2465	45
M	70	1	2021-01-22	ICU	214.5	37	915	29	2752	58
M	70	2	2021-02-18	ICU	441	30	439	32	2487	67
M	70	3	2021-03-10	ICU	192	32	357.5	24.5	1682	89
F	67	1	2021-02-18	ICU	269	28	255.5	27	2270.5	153
M	64	2	2021-02-26	ICU	169.5	44	383.5	32	11418.5	75
M	64	3	2021-03-03	ICU	159	43	253.5	29	10152.5	85
M	64	1	2021-02-19	ICU	212	40	238.5	34	4166	59
F	50	1	2021-03-03	ICU	327.5	62	1138.5	32	9053.5	77.5
F	50	3	2021-03-17	ICU	291	34	1436	37	9987	98
F	50	2	2021-03-10	ICU	246	44	788	40	10615	104
F	68	1	2021-03-18	ICU	309	35	499.5	32	4892.5	345.5
F	68	2	2021-04-07	ICU	548	38	361	30	3796.5	297
F	20	1	2021-03-24	ICU	501	36	1045	40	9325	118
M	67	1	2021-04-07	ICU	236	40	704	29.5	2460	48
M	67	2	2021-04-09	ICU	245	38	1032.5	32	1701	56
M	52	2	2020-03-23	ICU	227	34.5	334	42.5	10461	246.5
M	52	3	2020-03-30	ICU	271	36	292	35	9277	205
M	52	1	2020-03-13	ICU	383.5	34	224	31	4478.5	182.5
F	54	2	2020-05-21	ICU	67.5	25	417	27	7680.5	68
F	54	1	2020-03-15	ICU	78	33.5	675	32	3000	53.5
M	60	2	2020-04-01	ICU	69.5	26	1980	33	5803	54.5
M	60	3	2020-04-12	ICU	56	31	938	31	3484	49
M	60	1	2020-03-13	ICU	50	33	272	29	6234	64.5
M	65	1	2020-03-19	ICU	1615	30	375.5	32	7921	408
M	65	2	2020-03-26	ICU	1864	32	1175	43	9127.5	602
M	51	2	2020-05-06	ICU	85	29	557	33	4313.5	75
M	51	1	2020-03-20	ICU	88	32	304	31.5	16300	79
M	65	1	2020-03-20	ICU	295	36	448	26.5	7909	53
M	65	2	2020-06-15	ICU	106	34	800	34	3283	49
M	70	2	2020-03-27	ICU	158	41	795	41	9049.5	107.5
M	70	1	2020-03-21	ICU	230.5	47.5	464	58.5	1494	75
M	68	2	2020-04-18	ICU	105.5	33	825	33	6697.5	148
M	68	1	2020-03-24	ICU	107	39	704	37	19448	80
M	55	1	2020-03-25	ICU	72.5	49	245	38	22955	70.5
M	55	2	2020-03-30	ICU	71.5	50	322	42	22932	81
M	55	3	2020-04-02	ICU	76	43	377	43	23924	89.5
M	81	2	2020-04-09	ICU	204	37	791	37	11540	81
M	81	1	2020-03-26	ICU	162.5	33	550.5	33.5	650	56
M	69	1	2020-04-14	ICU	41.5	28.5	443	31	16979.5	125
M	69	2	2020-04-30	ICU	59	30.5	636	33	15305	340
F	62	3	2020-03-31	ICU	61	38	368.5	28	5955.5	60
F	62	2	2020-03-29	ICU	54	34	243	26	3957	59.5
F	62	1	2020-03-27	ICU	76	48	194	29	3519	56
M	56	2	2020-04-04	ICU	65	35	334.5	40	17937	87
M	56	1	2020-03-27	ICU	113	45.5	384	41	1446	64.5
M	53	3	2020-07-06	ICU	42	29	175	91.5	1779.5	48.5
M	53	2	2020-06-29	ICU	44	28.5	227.5	79	1726.5	44
M	53	1	2020-04-04	ICU	55	34	296	43	1037.5	43.5
M	66	2	2020-07-06	ICU	179	27	233	31	1194	150
M	66	3	2020-08-20	ICU	102	34	1093	38	1758	58
M	66	1	2020-03-28	ICU	58	35	535	41.5	1135	65
M	70	1	2020-03-28	ICU	176	36	763.5	41	3158	59.5
M	70	2	2020-04-14	ICU	68	32.5	669	35	3013	57.5
M	59	2	2020-06-25	ICU	76	29	308	24	5777.5	55
M	59	1	2020-03-29	ICU	180	40.5	499.5	39	6775	60.5
F	33	1	2020-03-31	ICU	75	28.5	1248	37	6222	82
F	33	2	2020-05-04	ICU	53	31	945	29.5	6405.5	103.5
M	58	1	2020-03-31	ICU	101.5	34	1307	37	6414	213.5
M	58	2	2020-04-24	ICU	385	39	553	29	751	43
M	71	2	2020-05-18	ICU	80	27	304.5	29.5	8709	102.5
M	71	1	2020-04-06	ICU	195.5	37.5	675	40	13166	272
M	71	3	2020-05-26	ICU	112.5	30	290.5	30	7749.5	96
M	75	1	2020-04-03	ICU	260	45	247	33.5	6246	61.5
M	75	2	2020-05-08	ICU	151	32	337	30	3761	50
M	81	2	2020-04-14	ICU	113.5	29.5	420.5	31.5	15764	77
M	81	1	2020-04-04	ICU	80	32	453	36.5	1372	46
M	69	2	2020-05-02	ICU	218	32	583.5	31	10848.5	95.5
M	69	1	2020-04-08	ICU	326	30	373.5	36	4349	93.5
M	72	3	2020-05-18	ICU	125	25	789	32	5791	332.5
M	72	1	2020-04-06	ICU	509.5	34	422	43	1903.5	61.5
M	72	2	2020-05-11	ICU	171	30	1546	28	4381	650
				healthy	319.5	31	300.5	31	1626.5	169
				healthy	1073	26	1714.5	32	4817.5	300
				healthy	63	37	262	30	5598	295
				healthy	138	27	370	28.5	4627	64
				healthy	464	39	549.5	32	2558	55
				healthy	432	38	1405.5	35	4063	65
				healthy	280	30	325	28	3557.5	77
				healthy	722	31	506	36	5359	133
				healthy	823	36.5	285	36	5960.5	83
				healthy	1385.5	28	334	33	4626	185
				healthy	236	33	492.5	35	1104.5	141
				healthy	81	25	249.5	27	3977	140
				healthy	184	29	409	31	6990	141
				healthy	738	41	420	31	1461	47.5
				healthy	242	46	475	27.5	1116.5	49
				healthy	543	33	389	36	2044.5	53
				healthy	325	37	321	26	1287.5	36
				healthy	296.5	29	270	35	1982	47
				healthy	160	28	499.5	28	2704.5	55
				healthy	121	29	759	36	4115.5	83.5
				healthy	168	27	316	31	5504	67
				healthy	157.5	27	372	35	5200	40
				healthy	1001	32	489	27	2586	51
				healthy	784	53	311.5	31	2155	48
				healthy	732	33	325	32.5	2574	61
				healthy	352	51.5	302	30	2939	92
				healthy	235	58	226	31	2699.5	72.5
				healthy	175	32	377	32.5	4500	279
				healthy	229	29	482.5	49	5722.5	179.5
				healthy	94	29	340	28	4197.5	97
				healthy	161	27	439.5	34	3551.5	71
				healthy	1900	34	442.5	30	2333.5	82
				healthy	407.5	33	360	32	1892	64
				healthy	197	34	653	31	3689.5	71
				healthy	231	34.5	320	29	2679	72
				healthy	275	32	265.5	30	3117.5	99.5
				healthy	166	39.5	188	28.5	2444	75.5
				healthy	717	29	449	32	9449	70.5
				healthy	174	33	152.5	29	2154	53
				healthy	173	31	180	31	1383	49
				healthy	67	29.5	223	32	4783.5	107.5
				healthy	216	29	795	28	3105	58
				healthy	178	28	253	31	4148	95
				healthy	221	30	458.5	33	5412.5	161.5
				healthy	90	26	172	31	6004	123.5
				healthy	162	29	1320.5	30	2874.5	506
				healthy	175	27	327.5	36	5214	303
				healthy	129	29	222.5	29	4570.5	106.5
				healthy	177	27	246.5	34	2763	45
				healthy	108	32	760.5	28	4114	80
				healthy	209	26	272.5	29	11014	623
				healthy	79	26	274	30	7378.5	252.5
				healthy	125	29	178	30	4851	83
				healthy	104	29	219	29	9422.5	144
				healthy	131	26	435.5	33	7596.5	188
				healthy	90	27.5	850.5	52	2802	58
				healthy	57	29	223	33	4189	680
				healthy	54	27	350	28	2583	53
				healthy	1874	30	485	41	14873.5	188
				healthy	194	51	206	33	6005	173
				healthy	138	41	459	80	11055	119
				healthy	1032.5	40	1052	45	2596	71
				healthy	109	33	58	26	332.5	30
				healthy	171	34	121	26	1998	40
				healthy	154	39	114	28.5	3025	36
				healthy	559	55	336	31	3898.5	66
				healthy	383	52	345	39	1071	36
				healthy	728	57	233	31.5	5267.5	71
				healthy	44.5	27	785	44.5	3103	74
				healthy	71	29	76	27	1102	37
				healthy	477	41	58	26	2375	33
				healthy	164	53	186	33	3354.5	45.5
				healthy	91.5	30	112	24	785.5	38
				healthy	282	33	565	29	13319	55.5
				healthy	772.5	42	579	43.5	1740	63.5
				healthy	256.5	28	423	32	2431	90
				healthy	173	39	139	34	718.5	46
				healthy	342	39	194	27	10958	66
				healthy	183	57	124	32	2020	49.5
				healthy	148	29	308	35	4458	78
				healthy	225.5	74	147	30	1771	52
				healthy	114	26	397	37	4553	509
				healthy	119	38	115.5	28	317	30
				healthy	525	43	247	29	5569	126
				healthy	108	32.5	410	30	1567	50
				healthy	101	28.5	304	34	4371	126
				healthy	278	42	223	31	3663.5	123
				healthy	362	55	367	33.5	1886	53.5
				healthy	71.5	30	213	30	5252	59
				healthy	949	36	498	42	7221	96.5
				healthy	88.5	34	230.5	27	2742	57
				healthy	199.5	52.5	153	27	1522	44
				healthy	428	37	406.5	37.5	1245	369
				healthy	1454	53.5	876	34	1876	51
				healthy	119	75	257	29.5	746	38
				healthy	86	29	992.5	65	9697	100
				healthy	308	30	663.5	34	31952	230
				healthy	94	37	318	40.5	573	42
				healthy	90	31	211	27	1606	50
				healthy	392	37.5	480.5	40	4679	124
				healthy	41	29	45	24	181	27
				healthy	106	29	767	30	7843	65
				healthy	150	35	152	28	4706	71
				healthy	75	30	376	31	6801	65
				healthy	254	38	272	31	693	47.5
				healthy	130	33	1007	44	2044	58.5
				healthy	60.5	28	655	30	2621.5	95.5
				healthy	532	53.5	334	34	5200.5	84
				healthy	64.5	29	680	270	14029	82.5
				healthy	56	32	273	37	4381	112
				healthy	94	29.5	384	34	2365	59
				healthy	72	26	432	32	4029	35
				healthy	46	28	498.5	38	3259	110
				healthy	55	29	243	34	1784	62.5
				healthy	53.5	29	297	30	3929	72
				healthy	1352	40	593	33	6500	130
				healthy	215	32	201	32	2907	71.5
				healthy	105.5	36	664	43	4763	85
				healthy	386	38	315	30	7793.5	64.5
				healthy	161.5	76	151.5	34	2868	69
				healthy	55	41	1263	46	6752.5	159
				healthy	60	28	438.5	35	10709	142.5
				healthy	569	32	251	35	2487	95
				healthy	85.5	36	356	36	1315	70.5
				healthy	655	56.5	251.5	36	1985	63
				healthy	70	31	212.5	32	1609	44
				healthy	466	44	378	45.5	2669	88
				healthy	1064	50	306.5	32.5	6857.5	91
				healthy	111	48	575	45	3431	65
				healthy	1180	67	440	74	11316	239

## Sheet: Fig 1C
GENDER	AGE	SAMPLING-DATE	COHORT	alpha2_IgG	albumin_IgG	alpha2_IgA	albumin_IgA	alpha2_IgM	albumin_IgM
M	57	2020-04-16	ICU	39	33	89	46	36	28
F	61	2020-06-03	ICU	41	28.5	43	31.5	91	37
F	61	2020-05-26	ICU	45	38	50.5	33	36	27
M	54	2020-05-15	ICU	59	44	54	38	35	26
M	55	2020-05-15	ICU	67.5	60.5	155.5	112.5	40	30
M	55	2020-05-22	ICU	33	27	79	53	34	26
M	72	2020-07-16	ICU	177	71	1605	168	149	54
M	72	2020-07-13	ICU	61	49	160	61	34	27
M	62	2020-07-28	ICU	40	35	143	110.5	41	34.5
M	62	2020-09-08	ICU	62	48	60.5	52	31.5	28
M	68	2020-09-08	ICU	39	29.5	140	117.5	57.5	55
M	60	2020-08-18	ICU	1393	33	66	40	59	29
M	60	2020-08-17	ICU	492	28	62	63	78	30
M	51	2020-08-27	ICU	34	29	36	28	36	27.5
M	77	2020-09-08	ICU	50	35	141.5	42.5	38.5	29
M	77	2020-09-25	ICU	49	41	211	53.5	35.5	29
M	54	2020-09-02	ICU	43	40.5	53	41	38	31
M	54	2020-09-08	ICU	59	50	40	28	42	31
M	64	2020-09-22	ICU	33	26	103	48	34	27
F	60	2020-10-02	ICU	64	55	77	54	73	37
F	76	2020-09-29	ICU	626	27	36.5	22	29	21
M	72	2020-10-02	ICU	74	50	91	59	59	36
M	68	2020-10-09	ICU	102	78	490	410.5	76	50
M	68	2020-10-20	ICU	42	34.5	74.5	46	40	27
F	73	2020-10-16	ICU	53	45	57	41	50.5	28
M	69	2020-11-10	ICU	49	71	67.5	46	39	28
F	71	2020-11-10	ICU	20290.5	89	270	95	49	32
F	71	2020-10-20	ICU	62	41.5	203	157.5	63	37
M	58	2020-10-27	ICU	22308.5	52	313	71	94.5	35
M	58	2020-12-02	ICU	620.5	28.5	47.5	34	34	26
M	66	2020-11-03	ICU	35.5	28	62.5	35	33	26
M	38	2020-11-06	ICU	97	89	210	223.5	113	163
M	51	2020-11-02	ICU	29	25	43.5	35	33	28
F	73	2020-11-10	ICU	2966	82	116	51	67	46
F	73	2020-11-06	ICU	3931	77	137	77	57	40
M	53	2020-11-06	ICU	53	35	207	100	74	34
M	53	2020-12-10	ICU	56	42	241	162	65	40
M	31	2020-11-06	ICU	52	41.5	88.5	70	59.5	40
M	60	2020-11-10	ICU	99.5	79	109.5	48	82.5	41
M	60	2020-11-13	ICU	42	40	463	264	56	34
F	76	2020-11-19	ICU	61	52	64.5	45	39	31
F	76	2020-11-13	ICU	35	24.5	40	29.5	28	25.5
M	66	2020-11-10	ICU	51	44	35	29	29	24
M	66	2020-11-12	ICU	31	26	191	150	47	35
M	66	2020-11-13	ICU	69	56	263.5	116	124	56
M	54	2020-12-23	ICU	29	24	28	22	32	25.5
M	53	2020-11-20	ICU	55	44	113.5	109	40	29
M	53	2020-11-17	ICU	34	29	57	51	36	24
M	62	2020-11-13	ICU	106	62	177.5	115.5	65	43
M	62	2020-11-17	ICU	62	52	164.5	73	81	38
M	69	2020-11-17	ICU	52	44	38.5	35	87	41
F	24	2020-11-17	ICU	38	35.5	92	74	132.5	78.5
F	24	2020-11-25	ICU	49	37	300	54	92	37
F	68	2020-12-01	ICU	52.5	32	59.5	32	49	32
F	68	2020-11-17	ICU	35	27	2397	54	53	30
M	71	2020-11-24	ICU	64	51	56	33	82	39
M	71	2021-01-07	ICU	39	30	40	31	29	25
M	72	2020-12-01	ICU	39	30	35	30	31	23
F	73	2020-11-25	ICU	34	27	41	31	31	29
F	73	2020-12-02	ICU	38	28.5	41	30	33.5	24
M	64	2020-12-01	ICU	59	40	130	99	51	36
M	64	2021-01-07	ICU	241	199.5	572	537	70	56
F	65	2020-12-08	ICU	68.5	59	844	806	64	55
F	65	2021-02-02	ICU	34	29	23.5	17.5	26	23
M	67	2020-12-22	ICU	24477	97	33	28.5	35	27
M	67	2020-12-15	ICU	398	28	104	55	115	45
M	66	2021-01-22	ICU	37	32	32	25	28	26
M	66	2020-12-18	ICU	27.5	24	36	29	34	30
M	70	2020-12-10	ICU	47	38	72.5	53	58	40
F	66	2020-12-19	ICU	39	34	65	52	30	27
F	66	2020-12-22	ICU	41.5	30.5	151.5	110	33	29
M	66	2020-12-19	ICU	63	51	73	59	198	134
F	64	2020-12-19	ICU	57	43	229	61	41	30
F	64	2021-02-03	ICU	84	48	725	65.5	44.5	29
F	45	2021-01-06	ICU	50	37	53.5	38.5	46	30
F	45	2020-12-22	ICU	36	28	55.5	44.5	34.5	28
M	55	2020-12-29	ICU	38	29	36	26	60.5	64
M	55	2020-12-23	ICU	32	26	45	33	35	30
M	71	2020-12-31	ICU	45	39	509	443	175	94.5
M	71	2020-12-23	ICU	180	171.5	253.5	229	80	40
M	68	2021-01-29	ICU	38	30	124	77	186	43
M	68	2021-01-08	ICU	1783.5	33	109.5	84.5	87	34
F	87	2020-12-31	ICU	71	57	84	61	50	33
F	87	2020-12-29	ICU	33	27	151	98	138	52
M	68	2020-12-29	ICU	46	37	91.5	61	39	31
M	78	2021-01-05	ICU	71	50	151.5	118.5	53.5	40
M	78	2021-01-20	ICU	35	30	66	56	32	28
M	62	2021-01-08	ICU	46	34	42	29	60	30.5
M	62	2021-01-22	ICU	30	26	30	27	26	27
M	76	2021-01-19	ICU	3207.5	34	44	33	39	28
M	53	2021-01-29	ICU	3288.5	83	44	31	38.5	29
M	53	2021-01-19	ICU	1050	30	373.5	428	109	73
M	70	2021-01-22	ICU	54	36.5	36.5	26	32	26.5
M	70	2021-01-19	ICU	38	31	45	38	34	28
M	70	2021-02-09	ICU	48	38	59.5	48	31	34.5
M	70	2021-01-26	ICU	33.5	28.5	166	115	53	38
F	67	2021-02-18	ICU	356	359	45	35	31	30.5
F	67	2021-03-03	ICU	44	39.5	77	62	46	33.5
F	68	2021-04-07	ICU	57.5	43	189.5	145	46	35
F	68	2021-03-18	ICU	70.5	53	223	178.5	45	37.5
F	20	2021-03-24	ICU	56	48	70	36	81	60
M	52	2020-03-19	ICU	41	34	171	133	71.5	38
M	52	2020-03-26	ICU	42.5	34	189	169	66	36
F	54	2020-03-19	ICU	144	118	32.5	24	29	26
F	54	2020-05-21	ICU	30	22	126	100	75	43
M	60	2020-03-19	ICU	44	36	98	70	42	28
M	60	2020-03-28	ICU	92	89	1332	1365	48	42
M	65	2020-03-20	ICU	43	33	81	42.5	31.5	25
M	65	2020-03-24	ICU	44	40	176	149	58	47
M	51	2020-03-20	ICU	210	111	105.5	56	189.5	74
M	51	2020-04-14	ICU	84	58	80	38	124	41
M	65	2020-06-15	ICU	32.5	27	93.5	49.5	54	27
M	65	2020-03-21	ICU	31	24.5	33	27	29.5	25
M	70	2020-03-27	ICU	43	36	134	64.5	41.5	27
M	68	2020-03-25	ICU	52	38	308	143	50	33
M	68	2020-04-13	ICU	70	56.5	204	178	69	57
M	55	2020-03-26	ICU	70	63	366	314	102	62
M	81	2020-04-12	ICU	123	89	104	82	51.5	34
M	81	2020-03-22	ICU	41	34	39.5	28	31.5	23
M	69	2020-04-02	ICU	33	27	44	37	33	31
M	69	2020-03-31	ICU	31	22.5	67	44.5	56	45
M	56	2020-03-31	ICU	75	64	201	156	71	34
M	53	2020-04-05	ICU	75	50.5	58	46	29	26.5
M	53	2020-07-06	ICU	36	31	97	63	45	26
M	66	2020-03-30	ICU	51	46	60	39	33	25
M	66	2020-06-30	ICU	37	32	92	82	53	40.5
M	70	2020-03-29	ICU	95	82	75	59.5	59	37
M	70	2020-04-13	ICU	46	39	190.5	150.5	46	32
M	59	2020-03-30	ICU	186	107	153	43	38	26
M	59	2020-06-25	ICU	41	31	121.5	77	75	40.5
F	33	2020-04-02	ICU	43.5	37	77	61	208	129.5
F	33	2020-04-14	ICU	145	86	123	88	43	33
M	58	2020-04-14	ICU	52	39.5	36	28	30	27
M	58	2020-03-31	ICU	32	26	76	58	30	27
M	71	2020-04-03	ICU	35	31	316	252	67.5	42.5
M	71	2020-04-16	ICU	53	45.5	123	47	49	35.5
M	75	2020-04-04	ICU	80	62	98	70	59	33
M	75	2020-04-14	ICU	62	45	155	91.5	53	33.5
M	81	2020-04-13	ICU	176.5	180	559.5	645	128	111
M	81	2020-04-09	ICU	63	48	195.5	163	49	35
M	69	2020-04-07	ICU	32	29.5	40	28.5	31	28
M	69	2020-04-12	ICU	52	36	54	32	41	28
M	72	2020-04-16	ICU	91	73	78	63	34	27
M	72	2020-04-08	ICU	49	43	121	93	56	33.5

## Sheet: Fig 1D
GENDER	AGE	SAMPLING-DATE	COHORT	omega_IgG	albumin_IgG	omega_IgA	albumin_IgA	omega_IgM	albumin_IgM
M	57	2020-04-16	ICU	50	33	1236.5	46	172	28
F	61	2020-06-03	ICU	78.5	28.5	198.5	31.5	375	37
F	61	2020-05-26	ICU	78	38	510	33	132	27
M	54	2020-05-15	ICU	92	44	293	38	145	26
M	55	2020-05-15	ICU	176	60.5	2353	112.5	644.5	30
M	55	2020-05-22	ICU	44	27	1309	53	144	26
M	72	2020-07-16	ICU	629	71	4465	168	8880.5	54
M	72	2020-07-13	ICU	270	49	1692	61	217	27
M	62	2020-07-28	ICU	53	35	978	110.5	756	34.5
M	62	2020-09-08	ICU	61	48	279	52	184	28
M	68	2020-09-08	ICU	48.5	29.5	919.5	117.5	100	55
M	60	2020-08-18	ICU	896	33	614	40	126.5	29
M	60	2020-08-17	ICU	209.5	28	276	63	385	30
M	51	2020-08-27	ICU	107	29	125	28	302.5	27.5
M	77	2020-09-08	ICU	82	35	767	42.5	347	29
M	77	2020-09-25	ICU	75.5	41	2084	53.5	240	29
M	54	2020-09-02	ICU	206	40.5	1509.5	41	652	31
M	54	2020-09-08	ICU	216.5	50	232	28	400	31
M	64	2020-09-22	ICU	32	26	895	48	111	27
F	60	2020-10-02	ICU	181.5	55	983	54	6265.5	37
F	76	2020-09-29	ICU	679.5	27	38.5	22	30.5	21
M	72	2020-10-02	ICU	177.5	50	1342	59	942.5	36
M	68	2020-10-09	ICU	251	78	2542	410.5	1656	50
M	68	2020-10-20	ICU	78	34.5	641	46	244	27
F	73	2020-10-16	ICU	116.5	45	4675	41	512	28
M	69	2020-11-10	ICU	148	71	963	46	518	28
F	71	2020-11-10	ICU	12761.5	89	2459	95	256	32
F	71	2020-10-20	ICU	96	41.5	3453	157.5	1043	37
M	58	2020-10-27	ICU	2518	52	543.5	71	218.5	35
M	58	2020-12-02	ICU	197	28.5	354.5	34	109	26
M	66	2020-11-03	ICU	52.5	28	1093	35	119	26
M	38	2020-11-06	ICU	132.5	89	449.5	223.5	395	163
M	51	2020-11-02	ICU	33.5	25	518	35	78.5	28
F	73	2020-11-10	ICU	396	82	891.5	51	11374.5	46
F	73	2020-11-06	ICU	299	77	1104.5	77	1791.5	40
M	53	2020-11-06	ICU	114	35	2703	100	696.5	34
M	53	2020-12-10	ICU	62	42	1070	162	191	40
M	31	2020-11-06	ICU	68.5	41.5	227	70	345.5	40
M	60	2020-11-10	ICU	286	79	595	48	1227.5	41
M	60	2020-11-13	ICU	65.5	40	1304	264	864	34
F	76	2020-11-19	ICU	170	52	1057.5	45	490	31
F	76	2020-11-13	ICU	33	24.5	82	29.5	59	25.5
M	66	2020-11-10	ICU	242.5	44	42	29	44	24
M	66	2020-11-12	ICU	27	26	1809	150	1082	35
M	66	2020-11-13	ICU	143.5	56	6194	116	633.5	56
M	54	2020-12-23	ICU	29.5	24	22	22	35	25.5
M	53	2020-11-20	ICU	101	44	1705	109	228	29
M	53	2020-11-17	ICU	44	29	1187	51	125.5	24
M	62	2020-11-13	ICU	1121	62	2077	115.5	1718	43
M	62	2020-11-17	ICU	169	52	1761	73	1352	38
M	69	2020-11-17	ICU	152.5	44	114	35	44364	41
F	24	2020-11-17	ICU	111	35.5	868	74	5372	78.5
F	24	2020-11-25	ICU	90	37	5509	54	1660	37
F	68	2020-12-01	ICU	253.5	32	735	32	1114.5	32
F	68	2020-11-17	ICU	69	27	2367	54	321.5	30
M	71	2020-11-24	ICU	159	51	812	33	1434.5	39
M	71	2021-01-07	ICU	70	30	221.5	31	55	25
M	72	2020-12-01	ICU	46	30	73	30	34	23
F	73	2020-11-25	ICU	43	27	661	31	317	29
F	73	2020-12-02	ICU	42	28.5	155	30	123	24
M	64	2020-12-01	ICU	139	40	1409	99	927	36
M	64	2021-01-07	ICU	355.5	199.5	1845	537	1165.5	56
F	65	2020-12-08	ICU	88	59	3851	806	298	55
F	65	2021-02-02	ICU	36.5	29	23	17.5	28	23
M	67	2020-12-22	ICU	27603.5	97	83.5	28.5	112	27
M	67	2020-12-15	ICU	285	28	1523	55	1512	45
M	66	2021-01-22	ICU	45	32	51	25	31	26
M	66	2020-12-18	ICU	28	24	145	29	45	30
M	70	2020-12-10	ICU	104	38	298	53	1794.5	40
F	66	2020-12-19	ICU	82.5	34	187	52	95	27
F	66	2020-12-22	ICU	65	30.5	352.5	110	193	29
M	66	2020-12-19	ICU	220.5	51	1034.5	59	4489.5	134
F	64	2020-12-19	ICU	138	43	808	61	553	30
F	64	2021-02-03	ICU	97	48	775.5	65.5	372	29
F	45	2021-01-06	ICU	977	37	647	38.5	214	30
F	45	2020-12-22	ICU	45.5	28	711	44.5	285	28
M	55	2020-12-29	ICU	54	29	163	26	167	64
M	55	2020-12-23	ICU	30	26	166	33	82	30
M	71	2020-12-31	ICU	131	39	7535	443	771	94.5
M	71	2020-12-23	ICU	297	171.5	2831	229	1393.5	40
M	68	2021-01-29	ICU	47	30	1596.5	77	336.5	43
M	68	2021-01-08	ICU	777	33	9141	84.5	1333	34
F	87	2020-12-31	ICU	346.5	57	714.5	61	841	33
F	87	2020-12-29	ICU	75	27	3359	98	9160	52
M	68	2020-12-29	ICU	113	37	713.5	61	1913	31
M	78	2021-01-05	ICU	128	50	446	118.5	589	40
M	78	2021-01-20	ICU	36	30	144	56	188	28
M	62	2021-01-08	ICU	80.5	34	388	29	309	30.5
M	62	2021-01-22	ICU	36	26	40	27	35.5	27
M	76	2021-01-19	ICU	4511	34	181	33	228	28
M	53	2021-01-29	ICU	5391.5	83	560	31	260.5	29
M	53	2021-01-19	ICU	1136	30	3644	428	621	73
M	70	2021-01-22	ICU	507	36.5	106	26	42	26.5
M	70	2021-01-19	ICU	57	31	448.5	38	59	28
M	70	2021-02-09	ICU	86	38	142	48	82	34.5
M	70	2021-01-26	ICU	33	28.5	711	115	391	38
F	67	2021-02-18	ICU	795	359	187	35	45	30.5
F	67	2021-03-03	ICU	77.5	39.5	1166	62	212	33.5
F	68	2021-04-07	ICU	183	43	1567	145	638	35
F	68	2021-03-18	ICU	180	53	3056.5	178.5	810	37.5
F	20	2021-03-24	ICU	252	48	954	36	4650	60
M	52	2020-03-19	ICU	92	34	1431	133	1014	38
M	52	2020-03-26	ICU	57	34	1058	169	681	36
F	54	2020-03-19	ICU	1078	118	43	24	29	26
F	54	2020-05-21	ICU	27.5	22	2160	100	3181.5	43
M	60	2020-03-19	ICU	219	36	3713	70	442	28
M	60	2020-03-28	ICU	90	89	4400	1365	232	42
M	65	2020-03-20	ICU	248	33	298	42.5	72	25
M	65	2020-03-24	ICU	199	40	860	149	83	47
M	51	2020-03-20	ICU	352	111	949	56	6176	74
M	51	2020-04-14	ICU	112	58	1722	38	917	41
M	65	2020-06-15	ICU	46.5	27	1843	49.5	269	27
M	65	2020-03-21	ICU	26	24.5	48	27	29	25
M	70	2020-03-27	ICU	100	36	6388.5	64.5	343	27
M	68	2020-03-25	ICU	192	38	9591	143	1187	33
M	68	2020-04-13	ICU	116.5	56.5	1815	178	421	57
M	55	2020-03-26	ICU	251	63	3242	314	11779	62
M	81	2020-04-12	ICU	296	89	892	82	878	34
M	81	2020-03-22	ICU	67.5	34	341.5	28	45	23
M	69	2020-04-02	ICU	44	27	106	37	827	31
M	69	2020-03-31	ICU	27	22.5	608	44.5	1531	45
M	56	2020-03-31	ICU	193	64	3764.5	156	2031.5	34
M	53	2020-04-05	ICU	95	50.5	494	46	70	26.5
M	53	2020-07-06	ICU	38	31	395	63	57	26
M	66	2020-03-30	ICU	144	46	668	39	40	25
M	66	2020-06-30	ICU	41.5	32	1410	82	481	40.5
M	70	2020-03-29	ICU	621	82	1078	59.5	724.5	37
M	70	2020-04-13	ICU	73	39	3063.5	150.5	395.5	32
M	59	2020-03-30	ICU	940	107	847	43	181.5	26
M	59	2020-06-25	ICU	60	31	1107	77	3740	40.5
F	33	2020-04-02	ICU	81	37	2053	61	13420	129.5
F	33	2020-04-14	ICU	157	86	1354	88	1064	33
M	58	2020-04-14	ICU	102	39.5	93	28	73	27
M	58	2020-03-31	ICU	32	26	948	58	74	27
M	71	2020-04-03	ICU	87	31	9448	252	417	42.5
M	71	2020-04-16	ICU	106	45.5	6855	47	359	35.5
M	75	2020-04-04	ICU	506	62	357	70	740	33
M	75	2020-04-14	ICU	186	45	1661	91.5	1455	33.5
M	81	2020-04-13	ICU	1030	180	3091	645	6688	111
M	81	2020-04-09	ICU	114.5	48	1015	163	355	35
M	69	2020-04-07	ICU	119	29.5	550.5	28.5	77	28
M	69	2020-04-12	ICU	69	36	1369.5	32	85	28
M	72	2020-04-16	ICU	552.5	73	381	63	126	27
M	72	2020-04-08	ICU	267	43	3344.5	93	991	33.5

## Sheet: Fig 2A
GENDER	AGE	TIME-POINT	SAMPLING-DATE	cohort	alpha2_IgG	albumin_IgG	alpha2_IgA	albumin_IgA	alpha2_IgM	albumin_IgM
M	60	1	2020-08-18	ICU	864	38	55	36.5	220.5	109
M	60	2	2020-08-25	ICU	1634	44	60	38	215.5	101.5
F	76	1	2020-09-29	ICU	2180	58	151.5	38	5229	348
F	76	2	2020-10-02	ICU	2784.5	76.5	136.5	34	4034	316.5
F	76	3	2020-10-14	ICU	3324.5	86	103	41	1594	104
F	71	1	2020-10-20	ICU	3841	54	75	51	505.5	153
F	71	2	2020-10-27	ICU	1368.5	38	102.5	35	201.5	67.5
F	71	3	2020-11-10	ICU	975	38.5	95.5	39	335	76
M	58	1	2020-10-27	ICU	1557	36	46.5	29	286.5	91
M	58	2	2020-12-23	ICU	212.5	29	30	23	220.5	67.5
F	73	1	2020-11-02	ICU	1220	44.5	79.5	33	216	62
F	73	2	2020-11-10	ICU	385	35	91.5	37	486	93
M	67	1	2020-12-08	ICU	1454	36	78	34	20625	130
M	67	2	2020-12-22	ICU	1284	39	92	37	11102	110
M	68	1	2020-12-29	ICU	786	30	32	31.5	239.5	103
M	68	2	2021-01-08	ICU	316.5	35	30	35	110	66.5
M	76	1	2021-01-13	ICU	59	41	74	35.5	325	204.5
M	76	2	2021-01-22	ICU	3372	35	31	25	69.5	53
M	53	1	2021-01-19	ICU	986	31	34.5	34.5	238	406
M	53	3	2021-02-04	ICU	652.5	32	37	37.5	158	159
M	53	2	2021-01-29	ICU	2683	35	40	32	110	98

## Sheet: Fig 2B
GENDER	AGE	TIME-POINT	SAMPLING-DATE	cohort	omega_IgG	albumin_IgG	omega_IgA	albumin_IgA	omega_IgM	albumin_IgM
M	60	1	2020-08-18	ICU	2253	38	195.5	36.5	2753	109
M	60	2	2020-08-25	ICU	2505	44	357	38	10187	101.5
F	76	1	2020-09-29	ICU	5002	58	530	38	13096	348
F	76	2	2020-10-02	ICU	5901	76.5	507	34	10668	316.5
F	76	3	2020-10-14	ICU	8343	86	453	41	5669	104
F	71	1	2020-10-20	ICU	9065	54	338.5	51	2418.5	153
F	71	2	2020-10-27	ICU	3764	38	390	35	2402	67.5
F	71	3	2020-11-10	ICU	3934.5	38.5	497	39	3465	76
M	58	1	2020-10-27	ICU	3320.5	36	219	29	1349	91
M	58	2	2020-12-23	ICU	643	29	138.5	23	3064	67.5
F	73	1	2020-11-02	ICU	276.5	44.5	418	33	2738	62
F	73	2	2020-11-10	ICU	61.5	35	358	37	17902	93
M	67	1	2020-12-08	ICU	1911	36	115	34	26749.5	130
M	67	2	2020-12-22	ICU	4526.5	39	294	37	30279	110
M	68	1	2020-12-29	ICU	1010.5	30	357	31.5	12629.5	103
M	68	2	2021-01-08	ICU	584	35	233	35	5876	66.5
M	76	1	2021-01-13	ICU	506	41	1818	35.5	5566	204.5
M	76	2	2021-01-22	ICU	12348	35	173	25	2611	53
M	53	1	2021-01-19	ICU	2728.5	31	348	34.5	1159	406
M	53	3	2021-02-04	ICU	3263	32	394	37.5	2247.5	159
M	53	2	2021-01-29	ICU	10311	35	416	32	1121	98

## Sheet: Fig 2D
		IFNa2									IFNw
	patient ID nr.	0.2ng/ml		1ng/ml		10ng/ml				patient ID nr.	0.2ng/ml		1ng/ml		10ng/ml
ICU anti-IFNa2 IgG positive	19	0.969261	0.813521	1.04323	0.851356	1.01546	0.795118		ICU anti-IFNa2 IgG positive	19	0.932459	1.1044	1.05616	1.33409	2.12253	3.33179
	19	0.92549	0.917753	0.983123	0.992564	0.991023	1.11228			19	1.03323	0.938459	0.991789	0.960826	13.0131	12.5352
	25	0.917299	0.868222	0.883025	0.864323	0.825823	0.825887			25	0.835553	1.01178	0.900087	1.16175	0.868254	1.04954
	25	0.980372	0.882787	0.920797	0.890463	0.978223	0.929383			25	0.89474	0.864575	0.941875	0.813208	0.947433	0.934564
	25	1.07378	0.951656	1.05035	0.910182	0.984663	0.849235			25	1.09205	1.0671	1.01932	1.01645	1.03083	0.913997
	30	1.19981	0.972081	1.11513	0.941085	1.03946	0.861597			30	1.18135	1.07105	1.14121	1.00663	0.992911	1.04121
	30	1.09085	0.98256	1.07559	0.974338	1.0212	0.948841			30	0.989317	1.13796	0.962794	0.993384	1.10689	1.17638
	30	1.00425	1.02715	1.02785	1.02614	0.983327	0.852149			30	0.974164	1.07794	1.146	0.968104	1.33108	1.14301
	31	0.906501	0.964355	0.880455	1.06447	1.06177	1.06466			31	1.09605	0.983339	1.06023	0.996042	1.06075	1.02508
	31	1.10509	0.974797	1.09612	0.987752	1.28001	1.08791			31	1.30399	1.26491	1.75625	1.77052	36.5279	39.2847
	37	9.81474	6.86854	17.611	15.3061	22.6037	22.3186			37	30.7159	25.7816	38.8095	35.6009	44.632	43.3807
	37	6.1255	8.59681	17.2602	17.3862	21.6658	20.0532			37	31.1959	24.1314	45.8811	41.2508	49.5212	43.9003
	38	0.909021	0.94921	0.929587	1.03343	0.915121	0.945663			38	0.943298	1.08594	0.949513	1.10249	0.933806	0.852796
	65	0.916327	1.02249	1.00393	0.97095	0.909002	0.980454			65	0.844324	0.968731	0.926029	0.94049	1.06107	1.21687
	65	0.998836	0.970569	1.05293	1.10056	0.947301	1.017			65	0.952767	0.865608	0.89095	0.876119	1.15667	1.54124
	72	1.02903	0.928362	1.06794	0.941529	1.3088	1.46028			72	2.45609	2.48777	11.9596	12.9024	38.3894	39.5789
	79	0.98623	0.811863	1.07597	1.03616	1.1283	0.958328			79	0.855069	0.833925	0.833085	0.938322	1.05365	1.02269
	79	1.01324	1.01182	1.08766	0.991102	1.05134	1.04658			79	0.991938	0.849897	0.877149	0.872072	0.910957	0.925519
	82	0.96232	1.09419	0.89706	1.09693	0.973029	1.03372			82	1.00628	1.00558	1.07445	1.01038	0.942525	1.03606
	87	8.37084	7.78998	17.7433	19.4258	32.7467	33.4544			87	24.0584	30.3704	10.3381	52.5421	48.3731	48.4763
	87	0.974939	0.939199	1.00885	0.928011	2.52578	0.873218			87	0.929905	0.836669	0.997601	0.929529	1.01935	0.958842
	89	0.995131	0.950865	1.08168	0.967053	0.957741	0.96599			89	1.05378	0.943335	1.07593	0.918815	1.07039	0.957369
	89	0.947069	0.927234	0.88175	0.922282	0.957111	0.86408			89	0.918317	1.03821	0.916954	1.07368	2.53927	2.06979
	89	0.837591	1.09452	1.05546	1.17003	0.845912	1.09008			89	0.961738	0.945022	1.10456	0.921942	1.37776	2.08317
ICU anti-IFNa2 IgG negative	2	9.80768	9.50444	19.9463	19.2869	32.9646	25.7401		ICU anti-IFNa2 IgG negative	2	11.0239	14.5364	35.8359	27.0688	69.4369	68.5157
	153	9.42219	11.4204	19.0497	20.5222	28.1181	30.4986			153	18.5104	22.4972	47.7959	42.1235	52.3323	65.2342
	13	7.45099	12.18	27.9287	35.1941	67.6897	88.3413			13	24.6905	40.3527	44.6521	44.5526	65.8593	69.9036
	10	8.16245	7.37464	15.3311	17.8649	22.5056	23.5854			10	32.0164	25.5632	54.8776	46.1897	101.832	81.9727
	143	7.50158	5.45314	25.8054	25.6053	46.6184	40.164			143	15.3293	21.2542	25.3601	38.7312	44.94	51.7212
	146	10.6443	8.92256	19.2948	21.217	30.8609	44.923			146	25.3886	34.927	41.0512	47.3264	63.8644	65.6299
Healthy Donors	231	7.7763	11.587	19.1088	25.9491	26.1774	35.8929		Healthy Donors	231	13.2122	16.7327	21.5477	28.4549	19.9386	29.4764
	232	7.74554	10.3905	21.195	22.8115	35.3777	36.1982			232	19.25	18.5491	13.0927	33.8217	31.0963	45.2026
	233	7.67455	7.25368	14.9674	14.0728	20.2928	21.4226			233	18.6785	16.7379	31.0677	30.1886	40.0944	44.7541
	234	9.36018	7.89013	15.4027	14.8878	26.1451	30.3676			234	16.566	18.8048	29.8091	33.5613	44.817	48.6588
	235	7.69545	7.38756	15.8744	17.5039	26.7305	28.5108			235	20.8384	18.7681	35.7538	26.0125	47.0846	37.1134
	236	8.53448	7.86638	16.1629	20.064	29.6644	37.9515			236	18.5391	18.9477	31.0517	38.4114	40.0306	43.6942

## Sheet: Fig 3 Left
anti-IFNa2 IgG autoAbs in plasma
	CMV
Patient ID nr.	neg	pos
37		27.4157		anti-IFNa2 IgG autoAb positive patients
52		1.25
55		1.26667
60		1.23333
71		1.3
72		4.72973
78		1.23333
79		26.2
87		96.3429
127		1.36
134		1.13889
146		1.27586
156		1.25
31		43.25
61		1.64286
67		1.23077
73		1.05
74		1.01493
93		1.25
144		1.24074
147		1.36842
2	1.14815
10	1.32
21	1.44118
29	1.02778
34	1.22059
49	1.30159
50	1.2069
57	1
65	40.3889
83	1.14286
89	76.6571
91	2
95	1.35484
96	1.01429
136	1.33333
139	1.18919
143	1.48276
16	1.16418
24	1.41463
40	1.63793
42	1.55844
43	1.26316
53	1.29825
54	1.17647
69	1.11111
80	1.125
81	1.13333
86	2.05556
94	1.68182
97	1.22222
99	1.8
132	1.31034
135	1.09756
140	1.29825
149	1.20588
153	1.25926
154	1.26667
157	1.28

## Sheet: Fig 3 Middle
anti-IFNa2 IgG autoAbs in plasma
	HSV-1/2
Patient ID nr.	neg	pos
37		27.4157		anti-IFNa2 IgG autoAb positive patients
52		1.25
55		1.26667
60		1.23333
71		1.3
72		4.72973
78		1.23333
79		26.2
87		96.3429
127		1.36
134		1.13889
146		1.27586
156		1.25
2		1.14815
10		1.32
21		1.44118
29		1.02778
34		1.22059
49		1.30159
50		1.2069
57		1
65		40.3889
83		1.14286
89		76.6571
91		2
95		1.35484
96		1.01429
136		1.33333
139		1.18919
143		1.48276
31	43.25
61	1.64286
67	1.23077
73	1.05
74	1.01493
93	1.25
144	1.24074
147	1.36842
16	1.16418
24	1.41463
40	1.63793
42	1.55844
43	1.26316
53	1.29825
54	1.17647
69	1.11111
80	1.125
81	1.13333
86	2.05556
94	1.68182
97	1.22222
99	1.8
132	1.31034
135	1.09756
140	1.29825
149	1.20588
153	1.25926
154	1.26667
157	1.28

## Sheet: Fig 3 Right
anti-IFNa2 IgG autoAbs in plasma
	CMV and/or HSV-1/2
Patient ID nr.	neg	pos
37		27.4157		anti-IFNa2 IgG autoAb positive patients
52		1.25
55		1.26667
60		1.23333
71		1.3
72		4.72973
78		1.23333
79		26.2
87		96.3429
127		1.36
134		1.13889
146		1.27586
156		1.25
31		43.25
61		1.64286
67		1.23077
73		1.05
74		1.01493
93		1.25
144		1.24074
147		1.36842
2		1.14815
10		1.32
21		1.44118
29		1.02778
34		1.22059
49		1.30159
50		1.2069
57		1
65		40.3889
83		1.14286
89		76.6571
91		2
95		1.35484
96		1.01429
136		1.33333
139		1.18919
143		1.48276
16	1.16418
24	1.41463
40	1.63793
42	1.55844
43	1.26316
53	1.29825
54	1.17647
69	1.11111
80	1.125
81	1.13333
86	2.05556
94	1.68182
97	1.22222
99	1.8
132	1.31034
135	1.09756
140	1.29825
149	1.20588
153	1.25926
154	1.26667
157	1.28

[truncated: 7 more sheets: Tables 1&2, Fig S1B, Fig S1C, Fig S1D, Fig S1E, Fig S2A, Fig S2B]
